# Supplementary material for: Differences in catalase levels between malaria-infected individuals and uninfected controls: a systematic review and meta-analysis
Source: Sci Rep. 2023 Sep 5;13:14619. doi: 10.1038/s41598-023-41659-4 (PMC10480170; doi:10.1038/s41598-023-41659-4)
Supplement: Supplementary file 2 — Supplementary Table S2. [file 41598_2023_41659_MOESM2_ESM.xlsx]

## Sheet: Sheet1
Differences in catalase levels between malaria-infected individuals and uninfected controls: A systematic review and meta-analysis Manas Kotepui1, Aongart Mahittikorn2*, Frederick Ramirez Masangkay3, Kwuntida Uthaisar Kotepui1* 1Medical Technology, School of Allied Health Sciences, Walailak University, Tha Sala, Nakhon Si Thammarat, Thailand 2Department of Protozoology, Faculty of Tropical Medici…
Table S2. Details of studies included in the review
No.	Authors	Publication year	Year ranges	Study design	Study location	Continent	Year of conduction	Participants (n)	Plasmodium spp.	Mean age in any groups	Age range (years)	Age groups	Clinical malaria	Clinical malaria (symptomatic or asymptomatic)	Qualitative synthesis of CAT	CAT (mean, SD) or median with range	N_malaria	Mean_malaria	SD_malaria	N_control	Mean_control	SD_control	Parasitemia in each groups (parasites/uL)	Method for malaria	Method for CAT
1	Atiku et al., 2019	2019	2010-2023	Cross-sectional study	Uganda	Africa	2015-2016	Sickle cell disease malaria positive (54), malaria positive (51), malaria negative (51), SCD control (51), uninfected controls (51)	P. falciparum	Not specified	Not specified	Not specified	Non-severe malaria	Symptomatic malaria	1. CAT levels were lower in malaria than uninfected controls. 2. CAT levels were lower in SCD malaria than SCD uninfected controls.	Sickle cell disease malaria positive (54): 0.355 ± 0.156 units, malaria positive (51): 0.383 ± 0.164 units, SCD control (51): 0.436 ± 0.129 units, uninfected controls (51): 0.562 ± 0.108 units	51	0.383	0.164	51	0.562	0.108	Not specified	Microscopy	Sinha A (1972)
2	Bilgin et al., 2013	2012	2010-2023	Cross-sectional study	Turkey	Asia	Not specified	Patients with P. vivax malaria (100), healthy controls (35)	P. vivax	Patients with P. vivax malaria (100) (female/ male): 27 ± 21/30 ± 18, healthy controls (35) (female/ male): 28 ± 20/26 ± 25	3-76 years	All age groups	Not specified	Not specified	CAT levels were lower in malaria than uninfected controls.	Patients with malaria (100): 152000 ± 49100 IU/mg hemoglobin, controls (35): 178000 ± 26100 IU/mg hemoglobin	100	152000	49100	35	178000	26100	Not specified	Microscopy	Luck (1965)
3	D’Souza et al., 2009	2009	2000-2009	Cross-sectional study	India	Asia	Not specified	Patients with malaria (30), healthy controls (20)	P. falciparum, P. vivax	Not specified	18 to 60 years	Adults	Non-severe malaria	Symptomatic malaria	CAT levels were lower in malaria than uninfected controls.	P. vivax (15): 657.160 ± 272.833 U/gm Hb, P. falciparum (15): 1692.966 ± 1737.208 U/gm Hb, healthy controls (20): 5439.750 ± 3445.730 U/gm Hb	30	1175.06	1330.5	20	5439.75	3445.73	NS	Microscopy	Brunnan (1981)
4	Das BS and Nanda NK, 1999	1999	Before 2000	Cohort study	India	Asia	1994-1995	Patients with malaria (102), uninfected controls (50)	P. falciparum	Patients with P. falciparum malaria(102): 7.91 ± 2.68, controls (50): 7.38 ± 2.62	2–12 years	Children	Symptomatic malaria	Symptomatic malaria	No difference in CAT levels between malaria and uninfected controls	Patients with P. falciparum malaria (102) at Initial examination: 254.9 ± 37.8 k/g Hb, at Follow-up examination: 270.8 ± 30.9 k/g Hb, controls (50): 272.1 ± 56.9 k/g Hb	102	254.9	37.8	50	272.1	56.9	Not specified	Microscopy	Aebi (1983)
5	Delmas-Beauvieux et al., 1995	1995	Before 2000	Cross-sectional study	France	Europe	Not specified	Patients with malaria (28), uninfected controls (26)	P. falciparum	Not specified	20-55 years	Adults	Non-severe malaria	Symptomatic malaria	1. No difference in CAT levels between malaria and uninfected controls. 2. No difference in CAT levels between different parasite density.	Patients with P. falciparum malaria (28): 45.8 ± 3.0 U/mg Hb, uninfected controls (26): 43.8 ± 0.4 U/mg Hb	28	45.8	3	26	43.8	0.4	Not specified	Microscopy	Aebi (1984)
6	Erel et al., 1997	1997	Before 2000	Cross-sectional study	Turkey	Asia	Not specified	Patients with malaria (50), uninfected controls (50)	P. vivax	Not specified	15-35 years	Adults	Severe malaria	Symptomatic malaria	CAT levels were lower in malaria than uninfected controls.	Patients with P. vivax malaria (50): 7.80 ± 1.34 GU/mol Hb, uninfected controls (50): 9.53 ± 1.35 GU/mol Hb	50	7.8	1.34	50	9.53	1.35	Not specified	Microscopy	Hagglof (1983)
7	Iwalokun et al., 2006	2006	2000-2009	Cross-sectional study	Nigeria	Africa	Not specified	Asymptomatic malaria (20), uncomplicated malaria (32), severe malaria (18), controls (16)	P. falciparum	Asymptomatic malaria (20): 7.1, uncomplicated malaria (32): 6.5, severe malaria (18): 6.3	3–12 years	Children	Severe and non-severe malaria	Symptomatic malaria	CAT levels were lower in malaria (asymptomatic, uncomplicated, and severe malaria) than uninfected controls.	Asymptomatic malaria (20): 16.2 ± 0.5 U/L, uncomplicated malaria (32): 13.8 ± 0.3 U/L, severe malaria (18): 5.4 ± 0.3 U/L, controls (16): 14.6 ± 0.4 U/L	70	12.32	4.24	16	14.6	0.4	Not specified	Microscopy	Westerfield (1959)
8	Juliet A, 2018	2018	2010-2023	Cross-sectional study	Nigeria	Africa	2018	Patients with malaria (86), healthy controls (15)	P. falciparum	Not specified	Not specified	Not specified	Non-severe malaria	Symptomatic malaria	No difference in CAT levels between malaria and uninfected controls.	Malaria with anemia (49): 1.43 ± 0.03, malaria wihout anemia (37): 1.36 ± 0.04, non-malaria with anemia (9): 1.52 ± 0.08, non-malaria without anemia (6): 1.29 ± 0.09	86	1.39	0.049	15	1.428	0.142	Not specified	Microscopy/RDT	Pari and Latha (2004)
9	Megnekou et al., 2015	2015	2010-2023	Cross-sectional study	Cameroon	Africa	2013-2014	120 Cameroonian women at delivery; malaria infected (N = 18), malaria non-infected (N = 102)	P. falciparum	Malaria infected (N = 18): 25 (16–37), Malaria non-infected (N = 102): 27 (18–39)	16–39 years	Adults	Not specified	Not specified	No difference in CAT levels between malaria and uninfected controls.	Malaria infected (18): 2.49 ± 2.67 μMofH2O2/min/mg, non-infected (102): 2.59 ± 3.22 μMofH2O2/min/mg	18	2.49	2.67	102	2.59	3.22	Not specified	Microscopy/RDT	Sinha (1972)
10	Nnodim et al., 2012	2012	2010-2023	Case-control study	Nigeria	Africa	Not specified	Patients with malaria (200), healthy controls (200)	P. falciparum	Not specified	15-25 years	Adults	Symptomatic malaria	Symptomatic malaria	CAT levels were lower in malaria than uninfected controls.	Malaria patients (200): 6.71 ± 1.31 IU/gHb, healthy controls (200): 7.95 ± 1.63 IU/gHb	200	6.71	1.31	200	7.95	1.63	Not specified	Microscopy	Aebi (1974)
11	Ojongnkpot et al., 2023	2023	2010-2023	Cross-sectional study	Cameroon	Africa	Not specified	Patients with malaria (152), uninfected control (321)	P. falciparum	Not specified	1–15 years	Children	Symptomatic and asymptomatic malaria	Symptomatic and asymptomatic malaria	CAT levels were lower in malaria than uninfected controls.	Malaria (152): 1.59 ± 2.96 μmol/mL/min, uninfected control (321): 3.18 ± 18.3 μmol/mL/min	152	1.59	2.96	321	3.18	18.3	Geometric mean: 577	Microscopy	Yadang (2019)
12	Oluba OM, 2019	2019	2010-2023	Cohort study	Nigeria	Africa	2015	Patients with malaria (50), uninfected controls (25)	P. falciparum	Acute malaria (25): 38.00±5.0 months, severe malaria (25): 42.00±7.1 months, uninfected controls (25): 36.0±5.3 months	0–5 years	Children	Severe and non-severe malaria	Symptomatic malaria	CAT levels were lower in malaria (uncomplicated, and severe malaria) than uninfected controls.	Not specified							Not specified	Microscopy	Aebi (1984)
13	Olushola et al., 2019	2019	2010-2023	Cross-sectional study	Nigeria	Africa	Not specified	50 pregnant women; malaria infected (24), malaria non-infected (26);	P. falciparum	Not specified	Not specified	Adults	Not specified	Not specified	1. CAT levels were lower in malaria than uninfected controls (first trimester). 2. No difference in CAT levels between malaria and uninfected controls (second and third trimester).	50 pregnant women at first trimester; malaria infected (24): 1.34 ± 1.065.09, malaria non-infected (26): 1.66; second trimester: malaria infected (24): 5.10 ± 0.95, malaria non-infected (26): 5.53 ± 0.92; third trimester: malaria infected (24): 5.07 ± 1.73, malaria non-infected (26): 6 ± 1.52							Not specified	Microscopy	Weber (1972)
14	Ozojiofor et al., 2021	2021	2010-2023	Cross-sectional study	Nigeria	Africa	2018-2019	Patients with malaria (50), uninfected controls (20)	P. falciparum	Not specified	10-60 years	All age groups	Symptomatic malaria	Symptomatic malaria	CAT levels were higher in malaria than uninfected controls.	Patients with P. falciparum malaria (50): 0.57 ± 0.36 min/mg protein, uninfected controls (20): 0.33 ± 0.17 min/mg protein	50	0.57	0.36	20	0.33	0.17	Not specified	Microscopy/RDT	Sinha (1972)
15	Pabon et al., 2003	2003	2000-2009	Cross-sectional study	Colombia	South America	2001	Patients with malaria (84), uninfected controls (23)	P. falciparum/P. vivax	Uncomplicated malaria (30): 98.47 ± 0.30 months, severe malaria (45): 95.42 ± 0.11 months, controls (30): 97.34 ± 0.18 months	15-37 years	Adults	Non-severe malaria	Symptomatic malaria	1. CAT levels were lower in malaria than uninfected controls. 2. No difference in CAT levels between P. falciparum and P. vivax malaria.	Patients with malaria (84): 209.4 ± 72.9 k/gr de Hb, P. falciparum (52): 211.3 ± 71.9 k/gr de Hb, P. vivax (31): 206.1 ± 76.9 k/gr de Hb, uninfected controls (23): 320.4 ± 105.7 k/gr de Hb	84	209.4	72.9	23	320.4	105.7	P. falciparum (52): 5366, P. vivax (31): 11695	Microscopy	Aebi (1984)
16	Sakyi et al., 2012	2012	2010-2023	Cross-sectional study	Ghana	Africa	2011-2012	Patients with malaria (75), uninfected controls (30)	P. falciparum	Uncomplicated malaria (30): 9847 ± 0.30 months, severe malaria (45): 95.42 ± 0.11 months, controls (30): 97.34 ± 0.18 months	≤10 years	Children	Severe and non-severe malaria	Symptomatic malaria	1. CAT levels were lower in severe malaria as compared to controls. 2. No difference in CAT levels between severe malaria as compared to non-severe malaria. 3. No difference in CAT levels between uncomplicated malaria as compared to controls.	Uncomplicated malaria (30): 43.82 ± 1.53 IU/mL, severe malaria (45): 43.30 ± 3.49 IU/mL, controls (30): 46.86 ± 1.37 IU/mL	75	43.5	2.87	30	46.86	1.37	Uncomplicated malaria (30): 1400 ± 1.37 pa uL-1, Severe malaria (45): 40.0004 ± 4.51 pa uL-1	Microscopy	Takahara (1960)
17	Sohail et al., 2007	2010	2000-2009	Cross-sectional study	India	Asia	Not specified	Patients with malaria (39), uninfected controls (9)	P. vivax	Patients with malaria (39): 29.4 ± 7.68, uninfected controls (9): 23.8 ± 7.10	Patients with malaria (39): 17–54 years, uninfected controls (9): 15–35 years	Adults	Non-severe malaria	Symptomatic malaria	CAT levels were higher in malaria than uninfected controls.	Malaria (39): 29.64±12.13, uninfected controls (9): 10.87 ± 2.85 U/mL	39	29.64	12.13	9	10.87	2.85	Not specified	Microscopy	Claiborne (1985)
18	Tiyong Ifoue et al., 2009	2009	2000-2009	Cross-sectional study	Cameroon	Africa	Not specified	Pregnant women; malaria (159), uninfected controls (154 )	P. falciparum	Not specified	16–44 years	Adults	Not specified	Symptomatic and asymptomatic malaria	1. CAT levels were lower in malaria than uninfected controls (third trimester). 2. No difference in CAT levels between malaria and uninfected controls (first and second trimester).	Pregnant women at first trimester; malaria (159): 11289 ± 1762 UI/mg of protein, uninfected controls (154 ): 12921 ± 30076 UI/mg of protein; Pregnant women at second trimester; malaria (159): 117904 ± 2163 UI/mg of protein, uninfected controls (154 ): 12559 ± 37356 UI/mg of protein; Pregnant women at third trimester; malaria (159): 104086 ± 1626 UI/mg of protein, uninfected controls (154 ): 12732…							Not specified	Microscopy	Beers and Sizer (1952)
19	Tyagi et al., 2017	2017	2010-2023	Case-control study	India	Asia	2012-2013	Patients with malaria (551), uninfected controls (211)	P. falciparum	Not specified	13-82 years	All age groups	Not specified	Symptomatic malaria	CAT levels were lower in malaria than uninfected controls.	Patients with malaria (551): 9.9 ± 2.4 umol/sec, uninfected controls (211): 27.3 ± 5.7 umol/sec	551	9.9	2.4	211	27.3	5.7	Not specified	Microscopy	Sinha (1972)
