# Supplementary material for: Differences in catalase levels between malaria-infected individuals and uninfected controls: a systematic review and meta-analysis
Source: Sci Rep. 2023 Sep 5;13:14619. doi: 10.1038/s41598-023-41659-4 (PMC10480170; doi:10.1038/s41598-023-41659-4)
Supplement: Supplementary file 3 — Supplementary Table S3. [file 41598_2023_41659_MOESM3_ESM.xls]

## Sheet: Cross-sectional studies
Differences in catalase levels between malaria-infected individuals and uninfected controls: A systematic review and meta-analysis Manas Kotepui1, Aongart Mahittikorn2*, Frederick Ramirez Masangkay3, Kwuntida Uthaisar Kotepui1* 1Medical Technology, School of Allied Health Sciences, Walailak University, Tha Sala, Nakhon Si Thammarat, Thailand 2Department of Protozoology, Faculty of Tropical Medici…
Table S3. Quality of the included studies
JBI CRITICAL APPRAISAL CHECKLIST FOR ANALYTICAL CROSS SECTIONAL STUDIES
No.	Study	1. Were the criteria for inclusion in the sample clearly defined?	2. Were the study subjects and the setting described in detail?	3. Was the exposure measured in a valid and reliable way?	4. Were objective, standard criteria used for measurement of the condition?	5. Were confounding factors identified?	6. Were strategies to deal with confounding factors stated?	7. Were the outcomes measured in a valid and reliable way?	8. Was appropriate statistical analysis used?	Overall appraisal:
1	Atiku et al., 2019	Yes	Yes	Yes	Yes	No	No	Yes	Yes	Include
2	Bilgin et al., 2013	Yes	Yes	Yes	Yes	No	No	Yes	Yes	Include
3	D’Souza et al., 2009	Yes	Yes	Yes	Yes	No	No	Yes	Yes	Include
4	Delmas-Beauvieux et al., 1995	Yes	Yes	Yes	Yes	No	No	Yes	Unclear	Include
5	Erel et al., 2001	Yes	Yes	Yes	Yes	No	No	Yes	Yes	Include
6	Iwalokun et al., 2006	Yes	Yes	Yes	Yes	Yes	Yes	Yes	Yes	Include
7	Juliet A, 2018	Yes	Yes	Yes	Yes	Yes	Yes	Yes	Yes	Include
8	Megnekou et al., 2015	Yes	Yes	Yes	Yes	Yes	Yes	Yes	Yes	Include
9	Nnodim et al., 2012	Yes	Yes	Yes	Yes	No	No	Yes	Yes	Include
10	Ojongnkpot et al., 2023	Yes	Yes	Yes	Yes	Yes	Yes	Yes	Yes	Include
11	Olushola et al., 2019	No	Yes	Yes	Yes	Unclear	Unclear	Yes	Yes	Include
12	Ozojiofor et al., 2021	Yes	Yes	Yes	Yes	Yes	Yes	Yes	Yes	Include
13	Pabon et al., 2003	Yes	Yes	Yes	Yes	Yes	Yes	Yes	Yes	Include
14	Sakyi et al., 2012	Yes	Yes	Yes	Yes	Yes	Yes	Yes	Yes	Include
15	Sohail et al., 2007	Yes	Yes	Yes	Yes	Yes	Yes	Yes	Yes	Include
16	Tiyong Ifoue et al., 2009	Yes	Yes	Yes	Yes	Yes	Yes	Yes	Yes	Include
17	Tyagi et al., 2017	Yes	Yes	Yes	Yes	Unclear	Unclear	Yes	Yes	Include
JBI CRITICAL APPRAISAL CHECKLIST FOR CASE CONTROL STUDIES
	Study	1. Were the groups comparable other than the presence of disease in cases or the absence of disease in controls?	2. Were cases and controls matched appropriately?	3. Were the same criteria used for identification of cases and controls?	4. Was exposure measured in a standard, valid and reliable way?	5. Was exposure measured in the same way for cases and controls?	6. Were confounding factors identified?	7. Were strategies to deal with confounding factors stated?	8. Were outcomes assessed in a standard, valid and reliable way for cases and controls?	9. Was the exposure period of interest long enough to be meaningful?	10. Was appropriate statistical analysis used?	Overall appraisal:
1	Tyagi et al., 2017	Yes	Yes	Yes	Yes	Yes	Unclear	No	Yes	Unclear	Yes	Included
CHECKLIST FOR COHORT STUDIES
No.	Study	1. Were the two groups similar and recruited from the same population?	2. Were the exposures measured similarly to assign people to both exposed and unexposed groups?	3. Was the exposure measured in a valid and reliable way?	4. Were confounding factors identified?	5. Were strategies to deal with confounding factors stated?	6. Were the groups/participants free of the outcome at the start of the study (or at the moment of exposure)?	7. Were the outcomes measured in a valid and reliable way?	8. Was the follow up time reported and sufficient to be long enough for outcomes to occur?	9. Was follow up complete, and if not, were the reasons to loss to follow up described and explored?	10. Were strategies to address incomplete follow up utilized?	11. Was appropriate statistical analysis used?	Overall appraisal:
1	Das BS and Nanda NK, 1999	Yes	Yes	Yes	Yes	Yes	Yes	Yes	Yes	Yes	No	Yes	Include
2	Oluba OM, 2019	Yes	Yes	Yes	Yes	Yes	Yes	Yes	Unclear	Unclear	Unclear	Yes	Include

## Sheet: Case-control studies
JBI CRITICAL APPRAISAL CHECKLIST FOR CASE CONTROL STUDIES
No.	Study	1. Were the groups comparable other than the presence of disease in cases or the absence of disease in controls?	2. Were cases and controls matched appropriately?	3. Were the same criteria used for identification of cases and controls?	4. Was exposure measured in a standard, valid and reliable way?	5. Was exposure measured in the same way for cases and controls?	6. Were confounding factors identified?	7. Were strategies to deal with confounding factors stated?	8. Were outcomes assessed in a standard, valid and reliable way for cases and controls?	9. Was the exposure period of interest long enough to be meaningful?	10. Was appropriate statistical analysis used?	Overall appraisal:
1	Tyagi et al., 2017	Yes	Yes	Yes	Yes	Yes	Unclear	No	Yes	Unclear	Yes	Included

## Sheet: Cohort studies
CHECKLIST FOR COHORT STUDIES
No.	Study	1. Were the two groups similar and recruited from the same population?	2. Were the exposures measured similarly to assign people to both exposed and unexposed groups?	3. Was the exposure measured in a valid and reliable way?	4. Were confounding factors identified?	5. Were strategies to deal with confounding factors stated?	6. Were the groups/participants free of the outcome at the start of the study (or at the moment of exposure)?	7. Were the outcomes measured in a valid and reliable way?	8. Was the follow up time reported and sufficient to be long enough for outcomes to occur?	9. Was follow up complete, and if not, were the reasons to loss to follow up described and explored?	10. Were strategies to address incomplete follow up utilized?	11. Was appropriate statistical analysis used?	Overall appraisal:
1	Das BS and Nanda NK, 1999	Yes	Yes	Yes	Yes	Yes	Yes	Yes	Yes	Yes	No	Yes	Include
2	Oluba OM, 2019	Yes	Yes	Yes	Yes	Yes	Yes	Yes	Unclear	Unclear	Unclear	Yes	Include
